# Supplementary material for: Dance to the rhythm, cautiously: Isolating unique indicators of oscillatory entrainment
Source: PLoS Biol. 2017 Sep 19;15(9):e2003534. doi: 10.1371/journal.pbio.2003534 (PMC5604934; doi:10.1371/journal.pbio.2003534)
Supplement: S1 Data — (XLSX) [file pbio.2003534.s001.xlsx]

## Sheet: Sheet1
Subject number	Q1resp	Q1rt	Q2resp	Q2rt	Q3resp	Q3rt	Q4resp	Q4rt	Q5resp	Q5rt	Q6resp	Q6rt	Q7resp	Q7rt	Q8resp	Q8rt	Gender (1=female)	Age
1	1	26890	1	27480	1	46670	1	43644	2	31850	2	15419	2	46515	2	40605	2	37
2	1	28628	1	48107	1	39670	1	71167	2	39106	2	56069	2	44926	2	45274	1	28
3	1	26543	1	31348	1	37863	1	38648	2	32262	1	33525	2	38713	1	37124	2	41
4	1	37818	1	28882	1	46289	1	37750	2	34287	2	29463	2	39166	2	36086	1	33
5	1	24893	1	29791	1	37126	1	36221	2	25823	2	37819	2	48234	2	37617	2	28
6	1	25631	1	24416	1	35777	1	36224	2	27102	2	30007	2	36918	2	36627	1	36
7	1	53573	1	54279	1	43080	1	37012	2	32709	1	58679	2	40745	2	39410	2	29
8	1	27338	1	35822	1	37579	1	38785	2	34251	2	28407	2	39138	2	41963	2	47
9	1	25254	1	49150	1	35812	1	34801	2	25900	2	26474	2	35147	2	38087	1	35
10	1	27138	1	25531	1	24102	1	50643	2	27846	2	27054	2	38590	2	37130	2	41
11	1	27950	1	27240	1	46892	1	38275	2	28808	2	56530	2	77992	2	38464	1	21
12	1	26148	1	51748	2	42653	2	38622	2	27647	2	25722	2	37836	2	40003	2	21
13	1	24573	1	26755	2	36239	1	43876	2	28723	2	26975	2	39398	2	38557	2	27
14	1	25992	1	15922	1	39610	1	36891	2	27977	2	25751	2	42327	2	38328	2	21
15	2	25986	1	64606	1	72188	2	26354	1	28680	2	25810	2	39269	2	64275	1	21
16	1	26300	1	27127	1	41440	2	44104	2	29920	2	28591	2	38052	2	37667	2	35
17	1	18084	2	17309	1	34263	1	19288	2	26984	1	33408	2	50551	2	41665	1	34
18	2	26662	1	23694	1	23231	2	39731	2	27436	2	25183	2	44607	1	35605	1	32
19	1	25131	2	28577	1	37039	2	37256	1	27346	2	27392	1	42529	1	37887	2	37
20	1	26955	1	35102	1	40533	1	38639	1	167853	1	2728	2	36205	2	37252	1	41
21	1	43666	1	75941	1	30780	1	33491	2	25082	2	44413	2	40051	2	41460	1	32
22	1	27046	2	27532	1	36005	2	37473	2	27277	2	27357	2	36409	1	35339	2	33
23	1	25678	1	26899	1	25017	2	4851	2	27060	2	40279	2	38719	2	97406	2	28
24	1	24983	1	24815	1	37793	1	38127	2	26519	2	26380	2	43131	2	42521	1	35
25	1	19406	1	26992	1	35069	1	26646	2	30693	2	26354	2	38472	2	34726	2	36
Conditions:
	position of isochronous in pair	fixed intreval (ms)	alternating pitch in interval
Q1	1	700	0
Q2	1	700	1
Q3	1	1300	0
Q4	1	1300	1
Q5	2	700	0
Q6	2	700	1
Q7	2	1300	0
Q8	2	1300	1
Trial rejection criterion:	rt<20 secs or rt>100 secs
